# Supplementary material for: Translation and Cross-Cultural Adaptation of the Cancer Health Literacy Test for Portuguese Cancer Patients: A Pre-Test
Source: Int J Environ Res Public Health. 2022 May 20;19(10):6237. doi: 10.3390/ijerph19106237 (PMC9141979; doi:10.3390/ijerph19106237)
Supplement: Supplementary file 1 [file ijerph-19-06237-s001.zip]

Archive with 4 entries (4 files):
- S1.pdf
- Supplementary material Questionnaire S1.pdf
- Supplementary material Table S1.pdf
- Supplementary material Table S2.pdf
